# Supplementary material for: Hemibiotrophic Phytophthora infestans Modulates the Expression of SWEET Genes in Potato (Solanum tuberosum L.)
Source: Plants (Basel). 2023 Sep 29;12(19):3433. doi: 10.3390/plants12193433 (PMC10575152; doi:10.3390/plants12193433)
Supplement: Supplementary file 1 [file plants-12-03433-s001.zip]

Archive with 1 entries (1 files):
- plants-2586263-supplementary.pdf
